# Supplementary material for: An Exploratory Comparative Study of the Wechsler Intelligence Scale for Children—Fifth Edition (WISC-V) and the Adaptive Intelligence Diagnosticum 3 (AID 3) in a Sample of Mathematically Highly Gifted Children and Adolescents
Source: J Intell. 2026 Mar 26;14(4):52. doi: 10.3390/jintelligence14040052 (PMC13117794; doi:10.3390/jintelligence14040052)
Supplement: Supplementary file 1 [file jintelligence-14-00052-s001.zip]

Archive with 1 entries (1 files):
- jintelligence-4073693-supplementary.pdf
